# Supplementary material for: OSMAC-Based Discovery and Biosynthetic Gene Clusters Analysis of Secondary Metabolites from Marine-Derived Streptomyces globisporus SCSIO LCY30
Source: Mar Drugs. 2023 Dec 28;22(1):21. doi: 10.3390/md22010021 (PMC10817512; doi:10.3390/md22010021)
Supplement: Supplementary file 1 [file marinedrugs-22-00021-s001.zip]

Archive with 1 entries (1 files):
- marinedrugs-2801821-supplementary.pdf
